# Supplementary material for: Platelet Activation by Antisense Oligonucleotides (ASOs) in the Göttingen Minipig, including an Evaluation of Glycoprotein VI (GPVI) and Platelet Factor 4 (PF4) Ontogeny
Source: Pharmaceutics. 2023 Mar 31;15(4):1112. doi: 10.3390/pharmaceutics15041112 (PMC10143489; doi:10.3390/pharmaceutics15041112)
Supplement: Supplementary file 1 [file pharmaceutics-15-01112-s001.zip]

Archive with 1 entries (1 files):
- pharmaceutics-2199460-supplementary.pdf
